# Supplementary material for: Mesoscopic calcium imaging in a head-unrestrained male non-human primate using a lensless microscope
Source: Nat Commun. 2024 Feb 10;15:1271. doi: 10.1038/s41467-024-45417-6 (PMC10858944; doi:10.1038/s41467-024-45417-6)
Supplement: Supplementary file 4 — Source Data [file 41467_2024_45417_MOESM4_ESM.zip]

Archive with 8 entries (8 files):
- SourceData/SourceData-Figure3.xlsx
- SourceData/SourceData-Figure4.xlsx
- SourceData/SourceData-Figure5.xlsx
- SourceData/SourceData-FigureS10.xlsx
- SourceData/SourceData-FigureS11.xlsx
- SourceData/SourceData-FigureS13.xlsx
- SourceData/SourceData-FigureS14.xlsx
- SourceData/SourceData-FigureS15.xlsx
