# Supplementary material for: Mesoscopic calcium imaging in a head-unrestrained male non-human primate using a lensless microscope
Source: Nat Commun. 2024 Feb 10;15:1271. doi: 10.1038/s41467-024-45417-6 (PMC10858944; doi:10.1038/s41467-024-45417-6)
Supplement: Supplementary file 4 — Source Data [file 41467_2024_45417_MOESM4_ESM.zip › SourceData/SourceData-Figure3.xlsx]

## Sheet: Sheet1
Figure 3b
Widefield dF/F
trial 1	0.000545197	0.003082	0.0476618	0.0588088	0.0691998	0.052824	0.044583	0.0623189	0.0755021	0.085215	0.0798461	0.0643696	0.0831964	0.0953962	0.0813721	0.0634562	0.0506371	0.0593038	0.0601617	0.0631663
trial 2	-0.00588798	-0.00219704	0.0208242	0.0267136	0.0406819	0.0448891	0.0398268	0.0390199	0.0386687	0.043371	0.0379641	0.0307646	0.0463653	0.0762633	0.0874739	0.0756238	0.0509685	0.0665209	0.0764331	0.0844306
trial 3	0.00153085	0.00519643	0.0277377	0.0300783	0.0426473	0.0492315	0.0508318	0.0729347	0.0907649	0.103222	0.0960086	0.0789449	0.0838889	0.0888072	0.0865365	0.0769385	0.0671687	0.0829657	0.0922611	0.101573
trial 4	-0.0110381	-0.0153572	0.0109083	0.0260194	0.0440351	0.0483185	0.049539	0.0660996	0.0550873	0.0560078	0.0488879	0.0382413	0.0559891	0.0706247	0.0789312	0.0655582	0.0432191	0.0471501	0.048611	0.0495359
trial 5	-0.0139138	-0.0192332	0.0166728	0.028506	0.0339507	0.0264111	0.0259337	0.0487113	0.0456777	0.0364132	0.0301132	0.0207595	0.0400968	0.0626327	0.0706879	0.0649046	0.0561725	0.0743234	0.0716517	0.0675912
trial 6	-0.0141503	-0.0157001	0.0159299	0.0255396	0.0393677	0.0431268	0.0470745	0.0712962	0.083251	0.0829724	0.0633147	0.0462197	0.0631293	0.0780904	0.0846108	0.0750615	0.0675142	0.0881863	0.101852	0.0960832
trial 7	0.00451223	0.00503674	0.0291837	0.0392616	0.0439197	0.0283824	0.0224188	0.037234	0.043781	0.0536458	0.0511421	0.0455117	0.0734634	0.0942519	0.0896085	0.0708255	0.0612068	0.0833578	0.0928158	0.100324
trial 8	0.00837664	0.0046456	0.0213316	0.0269354	0.0414684	0.0396508	0.0358061	0.0707347	0.084632	0.0859453	0.0649611	0.0435769	0.0594774	0.0699244	0.0786561	0.0689242	0.0555516	0.086604	0.0860687	0.0723514
trial 9	0.00421254	0.00593676	0.0486393	0.0614828	0.0673443	0.0541479	0.0480015	0.0739564	0.0853045	0.0922064	0.0911999	0.0789773	0.100929	0.0985553	0.0894738	0.0742378	0.0649067	0.0884603	0.0945499	0.100389
trial 10	0.00476414	0.010049	0.0306181	0.0247576	0.0313378	0.0330892	0.030926	0.0543314	0.0702926	0.0853674	0.0794171	0.0573639	0.0686553	0.0746487	0.0760858	0.0675487	0.0614034	0.079329	0.0930292	0.0995542
Bio-FlatScopeNHP dF/F
trial 1	-0.00120392	-0.0125515	-0.00721626	0.0135547	0.029546	0.0417118	0.0440444	0.0526674	0.0699613	0.0617407	0.0485806	0.0377772	0.0378196	0.0526098	0.0601546	0.061711	0.0570269	0.062137	0.0662383	0.0568137
trial 2	-0.00263437	0.00224688	0.0299499	0.0458262	0.064347	0.0614938	0.0464045	0.0559601	0.0680077	0.0741604	0.070926	0.0665779	0.0810515	0.0902003	0.0774871	0.0645517	0.0556204	0.0699822	0.0771756	0.0770024
trial 3	0.00727628	0.00274819	0.007894	0.0137089	0.0254234	0.0316106	0.0357063	0.0523748	0.0683931	0.0737418	0.055583	0.0370307	0.0438613	0.0544761	0.0580723	0.0567497	0.0496844	0.059895	0.0631729	0.0508293
trial 4	-0.00546172	-0.0164304	-0.0149961	0.0035726	0.0138467	0.0229655	0.0253319	0.0284701	0.0450968	0.0492176	0.0371712	0.0266245	0.0284374	0.0464202	0.0514869	0.0552063	0.0543075	0.0477854	0.0470049	0.04315
trial 5	0.00480152	0.00786458	0.025962	0.0299654	0.0343688	0.0374345	0.0404263	0.0524954	0.0665807	0.0721476	0.0720561	0.0589686	0.0486931	0.0519681	0.0539892	0.0535895	0.0497197	0.0572619	0.0696885	0.0718816
trial 6	0.00264817	-0.00616006	-0.00014259	0.0107031	0.0212145	0.0286178	0.0319624	0.0437293	0.0611351	0.0643431	0.0479593	0.0308735	0.0339888	0.0471785	0.0511141	0.0517581	0.0480463	0.0542923	0.0671522	0.0554022
trial 7	0.000833407	-0.0102644	-0.00562607	0.00758651	0.0205099	0.0286733	0.0288069	0.03873	0.0565622	0.058013	0.0424921	0.0254741	0.0238025	0.0384304	0.0466255	0.0478752	0.0419693	0.0470864	0.0537468	0.0435635
trial 8	-0.0169006	-0.0168121	0.00420437	0.0195742	0.0363358	0.0442193	0.0483044	0.0538754	0.047185	0.041145	0.036642	0.0319762	0.04137	0.0529911	0.0589456	0.057324	0.0454782	0.0410966	0.0390813	0.0387857
trial 9	0.00011165	0.00529764	0.0329119	0.0528339	0.069066	0.0648791	0.0492339	0.0566106	0.0654299	0.0721122	0.0708685	0.0694407	0.0856767	0.0977353	0.0986343	0.079063	0.0623463	0.0690928	0.0792188	0.0817224
trial 10	0.00806959	0.0168283	0.0415298	0.0431553	0.0413271	0.0390961	0.0376565	0.0535004	0.0662948	0.0739178	0.074985	0.0764579	0.0865231	0.0825386	0.0802697	0.075667	0.0706114	0.0858647	0.100041	0.105208
Figure 3d
Widefield response amplitude (dF/F)
Position 1	0.00451377	0.012345	0.0247739	0.027957	0.0326104	0.0239448
Position 2	0.0158837	0.0293253	0.0424152	0.0386366	0.0395267	0.0222859
Position 3	0.037592	0.0491625	0.0585308	0.0515706	0.0358192	0.0160958
Position 4	0.0565208	0.0576434	0.0660101	0.0481051	0.0229792	0.00863053
Position 5	0.0515397	0.0526629	0.0569243	0.0246143	0.00856769	0.00302946
Position 6	0.0566707	0.057511	0.0519041	0.0138612	0.00432304	0.00138761
Figure 3e
Position 1	0.00374706	0.00580869	0.0117715	0.0148971	0.0159234	0.0125803
Position 2	0.0106657	0.0157168	0.0306548	0.030035	0.0257681	0.0129967
Position 3	0.025419	0.0293406	0.042277	0.0391918	0.027374	0.00977373
Position 4	0.0319494	0.0398816	0.04696	0.0303943	0.0176438	0.00542354
Position 5	0.0220829	0.022619	0.0226416	0.0102017	0.00722456	0.00168789
Position 6	0.0198086	0.0187414	0.0137486	0.00417385	0.00210632	0.00024453
Figure 3f
Ground truth peak position (deg)	-1.15891	-1.07844	-0.99685	-0.93153	-0.90217	-0.87897
Bio-FlatScopeNHP run1 peak position (deg)	-1.16505	-1.07779	-1.01659	-0.95537	-0.88843	-0.84796
Bio-FlatScopeNHP run2 peak position (deg)	-1.1635	-1.082	-1.0046	-0.968	-0.9179	-0.8892
