# Supplementary material for: Mesoscopic calcium imaging in a head-unrestrained male non-human primate using a lensless microscope
Source: Nat Commun. 2024 Feb 10;15:1271. doi: 10.1038/s41467-024-45417-6 (PMC10858944; doi:10.1038/s41467-024-45417-6)
Supplement: Supplementary file 4 — Source Data [file 41467_2024_45417_MOESM4_ESM.zip › SourceData/SourceData-Figure4.xlsx]

## Sheet: Sheet1
Figure 4b
Widefield dF/F
trial 1	-0.00264308	-0.0121951	0.00719458	0.0211355	0.0263613	0.0233229	0.0254602	0.0510776	0.0643655	0.0436972	0.0266381	0.0268353	0.0461039	0.0569154	0.0565621	0.0501241	0.0486831	0.067119	0.0596421	0.0486594
trial 2	-0.00420832	0.000751751	0.0230778	0.0397894	0.0463637	0.0437249	0.0508026	0.0646527	0.0574714	0.0475084	0.0437717	0.042097	0.0565771	0.0704714	0.0738577	0.0661924	0.0474004	0.0547571	0.0594956	0.0547049
trial 3	-0.0180646	-0.0174563	0.0107666	0.0215781	0.0275854	0.0268046	0.0269211	0.0488833	0.0467332	0.0321208	0.0157228	0.0153486	0.0376221	0.0450736	0.0450605	0.0442549	0.0431755	0.0451911	0.0412705	0.0360383
trial 4	-0.00879303	-0.0153676	0.00447483	0.0157735	0.0197885	0.0167461	0.0199397	0.0440798	0.0569929	0.0453529	0.0239139	0.0140772	0.0330903	0.0466583	0.0465391	0.0377163	0.0350438	0.0587144	0.0655384	0.0456977
trial 5	0.00734863	0.01768	0.038843	0.0347198	0.0357131	0.0312714	0.0335802	0.0584608	0.0729607	0.0686868	0.0622684	0.0673501	0.0861027	0.0776785	0.072041	0.0638755	0.0580252	0.0777529	0.0939607	0.0932532
trial 6	-0.00666979	-0.00349922	0.021441	0.0368939	0.0429241	0.0394725	0.0415132	0.0473582	0.0442702	0.0381828	0.0331215	0.0367546	0.0570466	0.0710541	0.0705666	0.0610612	0.0412296	0.0499463	0.0569652	0.0553069
trial 7	0.00428889	0.00702729	0.0355749	0.0523826	0.0417118	0.0253525	0.0259363	0.0431594	0.0496787	0.0534987	0.05048	0.0466472	0.0615345	0.0590061	0.0467854	0.0325991	0.0309476	0.0534402	0.0628591	0.0625885
trial 8	-0.0106425	-0.0128469	0.0104203	0.0204811	0.0261568	0.0268661	0.0269956	0.0498317	0.0690091	0.0565873	0.0315888	0.0252057	0.0486174	0.0552438	0.051696	0.0473955	0.0449246	0.0643449	0.0666881	0.0521406
trial 9	0.00216561	0.00867997	0.031489	0.0285222	0.0252033	0.023649	0.0262319	0.0439011	0.0592332	0.0638075	0.0527416	0.0397611	0.0476526	0.0481185	0.0423712	0.0351171	0.0331562	0.0529831	0.0620606	0.067124
trial 10	0.00423113	-0.00635289	0.0111617	0.0191057	0.0222057	0.0192075	0.0214707	0.0441309	0.0563154	0.0441045	0.0236567	0.0148866	0.0370988	0.050148	0.0482418	0.0410576	0.0393642	0.0618696	0.0548786	0.0387036
Bio-FlatScopeNHP dF/F
trial 1	0.00407444	-0.00233088	0.00387292	0.0109887	0.013678	0.0074327	0.00688061	0.0264505	0.0432638	0.0402176	0.0141174	-0.000622906	0.0119738	0.0252022	0.0257188	0.0168879	0.013172	0.0323049	0.0408847	0.0236843
trial 2	0.000139275	0.0037282	0.0209249	0.0394567	0.0527815	0.0433236	0.0276298	0.0333807	0.0466608	0.048655	0.0406666	0.0354965	0.0501721	0.0677759	0.0644748	0.0394372	0.0244947	0.0355047	0.0514799	0.0560838
trial 3	-0.00420363	-0.00121639	0.0182963	0.0367936	0.0443865	0.0377587	0.0241662	0.0318472	0.0398008	0.0387304	0.0298384	0.0293868	0.0486021	0.0637895	0.0617038	0.0362834	0.0174501	0.0272713	0.0378118	0.0356972
trial 4	-0.00882001	-0.00597691	0.0042578	0.0272678	0.0438086	0.0465157	0.0441264	0.0376976	0.0408624	0.0493528	0.0470273	0.0411747	0.0490087	0.0714978	0.0827489	0.0757242	0.052297	0.0448596	0.0576293	0.0700442
trial 5	-0.00492156	-0.00292398	0.0158359	0.0366765	0.0474662	0.0428788	0.0236939	0.0221446	0.0336019	0.0402998	0.034647	0.0311561	0.0473942	0.0640487	0.0665851	0.0419062	0.0226875	0.0321333	0.0475687	0.048312
trial 6	-0.0169058	-0.017482	-0.00598808	0.0138101	0.0283397	0.0300145	0.0268437	0.02084	0.0247377	0.0272185	0.0220578	0.0157475	0.022204	0.0418686	0.0536037	0.0463581	0.0206328	0.0138009	0.0269651	0.0367161
trial 7	0.00773852	0.013801	0.0278092	0.0317579	0.0326296	0.0278607	0.0278492	0.0427338	0.0619778	0.0698259	0.0646736	0.0563717	0.0552848	0.0623257	0.0648217	0.0567298	0.0527211	0.0686614	0.0857144	0.0901419
trial 8	0.00510199	0.00948665	0.0201617	0.0232948	0.0239527	0.0172379	0.0137053	0.0277555	0.0473503	0.0546295	0.046981	0.0280612	0.0271133	0.037711	0.0412353	0.0327066	0.0266769	0.039839	0.0587279	0.0647071
trial 9	0.00619213	0.00958147	0.0030361	0.0101586	0.0159213	0.0165557	0.0129826	0.0183175	0.0400519	0.055453	0.0479159	0.0207406	0.0106195	0.0247789	0.0365613	0.0343357	0.0258727	0.0278931	0.0493181	0.0603071
trial 10	0.00390009	0.00841771	0.0281059	0.0302976	0.0213172	0.0092945	0.00501904	0.0188281	0.0341664	0.0413197	0.0353181	0.018908	0.0171077	0.0219389	0.0193197	0.00827659	0.00210628	0.0183653	0.0335113	0.0269571
Figure 4e
Widefield decision variables
VA (0 deg)	0.000803142	0.000424677	0.0010982	0.00117318	0.000995356	0.00117193	0.00110543	0.00106206	0.00130155	0.000667169
VB (90 deg)	-0.00803804	-0.00758901	-0.00744476	-0.00715305	-0.00790615	-0.00796956	-0.00745309	-0.00747242	-0.00780335	-0.00806508
Bio-FlatScopeNHP decision variables
VA (0 deg)	0.00237489	0.00138973	0.0016291	0.00153251	0.00161883	0.00132755	0.00163275	0.0015619	0.00180584	0.00121883
VB (90 deg)	-0.00104462	-0.000855499	-0.000445124	-0.000254774	-0.000731144	-0.000145089	-0.000753029	-0.000408758	-0.000246713	-0.000130469
Figure 4f
Widefield SF (cyc/mm)	0	0.121861	0.243722	0.365584	0.487445	0.609306	0.731167	0.853028	0.974889	1.09675	1.21861	1.34047	1.46233	1.5842	1.70606	1.82792	1.94978	2.07164	2.1935	2.31536	2.43722	2.55908	2.68095	2.80281	2.92467	3.04653	3.16839	3.29025	3.41211	3.53397	3.65584	3.7777	3.89956	4.02142	4.14328	4.26514	4.387	4.50886	4.63072	4.75259	4.87445	4.99631	5.11817	5.24003	5.36189	5.48375	5.60561	5.72748	5.84934
Widefield 1D amplitude spectrum	1.66394	1	0.327087	0.168347	0.108803	0.090325	0.0972416	0.105868	0.103998	0.102129	0.0901876	0.0832323	0.0744735	0.0699893	0.0598437	0.0497138	0.0417333	0.0392092	0.0359839	0.0356389	0.0310202	0.0252899	0.0213318	0.0181854	0.0141765	0.0096412	0.00502274	0.00214715	0.00101467	0.00047172	0.000204673	8.71696e-05	3.60097e-05	1.51557e-05	6.08591e-06	2.7903e-06	1.1812e-06	5.47334e-07	2.26443e-07	9.75555e-08	4.22986e-08	1.83067e-08	7.88988e-09	3.40162e-09	1.54745e-09	6.62125e-10	2.7982e-10	1.29113e-10	5.60018e-11
Bio-FlatScopeNHP SF (cyc/mm)	0	0.259424	0.518847	0.778271	1.03769	1.29712	1.55654	1.81596	2.07539	2.33481	2.59424	2.85366	3.11308	3.37251	3.63193	3.89135	4.15078	4.4102	4.66962	4.92905	5.18847	5.44789	5.70732	5.96674	6.22617	6.48559	6.74501	7.00444	7.26386	7.52328	7.78271	8.04213	8.30155	8.56098	8.8204	9.07982	9.33925	9.59867	9.8581	10.1175	10.3769	10.6364	10.8958	11.1552	11.4146	11.6741	11.9335	12.1929	12.4523
Bio-FlatScopeNHP 1D amplitude spectrum	1.83189	0.49	0.157497	0.158243	0.183629	0.178743	0.136277	0.136186	0.123841	0.12874	0.0800143	0.0153925	0.00181796	0.000245703	3.41847e-05	3.85196e-06	4.8887e-07	5.744e-08	6.76346e-09	9.61564e-10	1.23924e-10	1.51721e-11	1.89062e-12	2.89484e-13	3.27143e-14	3.92212e-15	4.79684e-16	7.72539e-17	4.56057e-17	4.8223e-17	4.71537e-17	3.99301e-17	4.61271e-17	4.60775e-17	4.60153e-17	4.41573e-17	4.38795e-17	4.34023e-17	4.50875e-17	4.7743e-17	3.90969e-17	4.14505e-17	4.17637e-17	4.27396e-17	4.49451e-17	4.5225e-17	4.52072e-17	4.33894e-17	4.29278e-17
Figure 4g
Widefield pairwise correlation	0 deg	30 deg	60 deg	90 deg
	1	0.408969	-0.210905	-0.754455
	1	0.551537	-0.427383	-0.817906
	1	0.24073	-0.552972	-0.844537
	1	0.280504	-0.481891
	1	0.32891	-0.503688
	1	0.26744	-0.431516
mean	1	0.346348	-0.434726	-0.805632
Bio-FlatScopeNHP pairwise correlation	0 deg	30 deg	60 deg	90 deg
	1	0.0945866	-0.302736	-0.712775
	1	0.198196	-0.387921	-0.796236
	1	0.0397046	-0.386248	-0.737902
	1	0.111209	-0.431299
	1	-0.0558285	-0.365349
	1	0.229053	-0.440102
mean	1	0.10282	-0.385609	-0.748971
[truncated: 314 more columns]
