# Supplementary material for: Mesoscopic calcium imaging in a head-unrestrained male non-human primate using a lensless microscope
Source: Nat Commun. 2024 Feb 10;15:1271. doi: 10.1038/s41467-024-45417-6 (PMC10858944; doi:10.1038/s41467-024-45417-6)
Supplement: Supplementary file 4 — Source Data [file 41467_2024_45417_MOESM4_ESM.zip › SourceData/SourceData-Figure5.xlsx]

## Sheet: Sheet1
Figure 5b
Widefield dF/F
trial 1	0.00727838	0.0154714	0.0276509	0.0264564	0.0250718	0.0217116	0.0203403	0.0436037	0.0547472	0.0542478	0.0467415	0.0352894	0.0459954	0.0464909	0.0440723	0.0367822	0.0322195	0.0534357	0.0655232	0.0620698
trial 2	0.000360093	-0.00875113	0.0102785	0.0177279	0.0202347	0.0170581	0.0162545	0.0426239	0.0520347	0.0323214	0.011016	0.00523821	0.0288871	0.0324476	0.0314042	0.0276386	0.024283	0.0354222	0.0293993	0.0216358
trial 3	-0.015698	-0.0137719	0.0148247	0.0230978	0.0264117	0.0268433	0.0265999	0.0387739	0.0384226	0.0326216	0.0231911	0.0220141	0.0504956	0.0562466	0.0536863	0.0374558	0.0231415	0.0397681	0.046826	0.047055
trial 4	-0.000810489	-0.00724379	0.0149348	0.0265103	0.026025	0.0251029	0.0261793	0.0509583	0.0596702	0.0444484	0.0266077	0.021656	0.0483612	0.0544222	0.0509161	0.045745	0.0471616	0.0599276	0.0505293	0.0435378
trial 5	0.000870841	0.00726107	0.0386131	0.0497942	0.0500209	0.0425077	0.0262261	0.039408	0.0466194	0.0480985	0.040602	0.0351149	0.0621406	0.0700873	0.0487784	0.0296015	0.0264984	0.0493015	0.0548376	0.0555947
trial 6	0.00808885	0.00446486	0.0172627	0.0283898	0.0311093	0.0241416	0.0276356	0.0534627	0.0598628	0.0457495	0.0301778	0.0252114	0.0453955	0.0530988	0.052191	0.0424211	0.037874	0.0466757	0.0415367	0.0346861
trial 7	0.00234463	0.00686568	0.0319333	0.0458439	0.0513165	0.0483673	0.0348802	0.0505586	0.0557525	0.0549142	0.0497809	0.0491004	0.0744888	0.0829036	0.0689735	0.0506172	0.0450291	0.0674231	0.0767596	0.078237
trial 8	0.00314688	0.00920188	0.0298777	0.0448922	0.0480989	0.0274413	0.0191849	0.0405116	0.051037	0.0483548	0.0430778	0.0444261	0.0596187	0.049289	0.0435138	0.0334198	0.0272462	0.0510918	0.0621707	0.0578594
trial 9	0.00733012	0.0127752	0.0389684	0.0520582	0.0404326	0.0274944	0.0249282	0.0514155	0.059085	0.0592355	0.0574333	0.0560694	0.0603978	0.0609122	0.0606856	0.0532714	0.0504666	0.0783528	0.0888923	0.0865502
trial 10	0.00645117	0.0119711	0.0379661	0.0496273	0.035741	0.0193301	0.0150201	0.0376926	0.0453402	0.0467569	0.0450365	0.0403327	0.0450085	0.0444984	0.0437835	0.0349133	0.0294938	0.0563431	0.066225	0.055146
Bio-FlatScopeNHP dF/F
trial 1	-0.00156621	-0.00892687	-0.00751347	0.00296278	0.0108833	0.0118513	0.0118605	0.0166562	0.0239884	0.018907	0.0116134	0.00750753	0.0108896	0.0203415	0.0256296	0.0250106	0.0236763	0.0217508	0.0188811	0.0171342
trial 2	0.00413949	0.00742416	0.0137023	0.0191977	0.0152231	0.0112918	0.00957604	0.0131406	0.0232733	0.0301669	0.0307253	0.0292627	0.0229913	0.02136	0.0218048	0.0210271	0.0198713	0.0221089	0.0305544	0.0364184
trial 3	0.00509536	0.0062858	0.00237107	0.00610283	0.00952272	0.0110825	0.0112213	0.0161249	0.0272457	0.0333013	0.023308	0.0133309	0.0140101	0.0235943	0.0284638	0.0280989	0.0264736	0.0305529	0.0388223	0.0320385
trial 4	0.0021781	-0.00570558	-0.00851363	-0.00124917	0.00619793	0.00817957	0.00780728	0.00976595	0.0192507	0.021578	0.0110755	0.00362494	0.00332124	0.0123536	0.0184339	0.019146	0.0175119	0.0190136	0.0245752	0.0182283
trial 5	-0.00979289	-0.0113594	-0.00642259	0.00359396	0.0107976	0.0128326	0.0123929	0.0155732	0.0192269	0.0132735	0.00820884	0.00534955	0.0077759	0.0164812	0.0212419	0.0219282	0.0214734	0.0217168	0.0185292	0.0161796
trial 6	-0.000897762	0.00181217	0.00564237	0.0147057	0.0235709	0.0258492	0.0169911	0.0108469	0.0159806	0.0212606	0.0210332	0.019363	0.0217616	0.0307572	0.036495	0.0280965	0.015857	0.0130333	0.0202472	0.0247246
trial 7	-0.00241926	-0.00931898	-0.00568813	0.00173871	0.00603445	0.00596891	0.00779979	0.0165052	0.0240304	0.0170634	0.00614902	0.00203831	0.00846533	0.0158586	0.0187315	0.0181494	0.019205	0.0272392	0.0305596	0.0190572
trial 8	0.00334806	0.00621413	0.0132375	0.0241865	0.0305381	0.0223442	0.0130238	0.0149294	0.0229666	0.0269765	0.0267555	0.0262406	0.0312204	0.0396576	0.0332367	0.0229456	0.0178878	0.0216918	0.0299493	0.0339535
trial 9	-0.00163623	0.00150875	0.00743098	0.0161252	0.0250194	0.0258074	0.0169992	0.0137829	0.0207396	0.0262704	0.0253412	0.0231802	0.0271036	0.0359903	0.0349366	0.0250159	0.0189841	0.0224136	0.0303058	0.0347812
trial 10	0.00325129	0.00549564	0.00279225	0.00345003	0.00676622	0.00736934	0.00673074	0.0095558	0.0190922	0.0252581	0.024558	0.0134407	0.00780285	0.0127107	0.0178223	0.0187028	0.0181826	0.0214281	0.0312183	0.0349851
Figure 5d
Widefield SF (cyc/mm)	0	0.121861	0.243722	0.365584	0.487445	0.609306	0.731167	0.853028	0.974889	1.09675	1.21861	1.34047	1.46233	1.5842	1.70606	1.82792	1.94978	2.07164	2.1935	2.31536	2.43722	2.55908	2.68095	2.80281	2.92467	3.04653	3.16839	3.29025	3.41211	3.53397	3.65584	3.7777	3.89956	4.02142	4.14328	4.26514	4.387	4.50886	4.63072	4.75259	4.87445	4.99631	5.11817	5.24003	5.36189	5.48375	5.60561	5.72748	5.84934
Widefield 1D amplitude spectrum	1.4644	1	0.419428	0.253672	0.187097	0.117197	0.123786	0.1299	0.145305	0.137711	0.125081	0.111031	0.0983174	0.0905846	0.0841757	0.0750452	0.0664283	0.0690182	0.0600245	0.050302	0.0368891	0.0221331	0.0110284	0.00452866	0.00191532	0.000713781	0.000270251	0.000108716	3.91998e-05	1.39803e-05	5.31549e-06	1.82912e-06	7.32452e-07	2.8715e-07	1.01981e-07	3.70014e-08	1.37891e-08	5.32796e-09	1.9539e-09	7.17722e-10	2.67662e-10	1.04814e-10	3.96663e-11	1.50249e-11	5.63144e-12	2.10133e-12	7.96038e-13	3.15852e-13	1.18843e-13
Bio-FlatScopeNHP SF (cyc/mm)	0	0.290698	0.581395	0.872093	1.16279	1.45349	1.74419	2.03488	2.32558	2.61628	2.90698	3.19767	3.48837	3.77907	4.06977	4.36047	4.65116	4.94186	5.23256	5.52326	5.81395	6.10465	6.39535	6.68605	6.97674	7.26744	7.55814	7.84884	8.13953	8.43023	8.72093	9.01163	9.30233	9.59302	9.88372	10.1744	10.4651	10.7558	11.0465	11.3372	11.6279	11.9186	12.2093	12.5	12.7907	13.0814	13.3721	13.6628	13.9535
Bio-FlatScopeNHP 1D amplitude spectrum	3.48233	0.7	0.462638	0.416611	0.413338	0.365711	0.363911	0.351296	0.2818	0.153486	0.0217289	0.0018114	0.00016935	1.76545e-05	1.82309e-06	1.87828e-07	1.64927e-08	1.62433e-09	1.78071e-10	1.83473e-11	1.96912e-12	1.95139e-13	1.81644e-14	1.66959e-15	1.72714e-16	8.15197e-17	8.37201e-17	7.83176e-17	8.36395e-17	8.35176e-17	8.41971e-17	8.24488e-17	8.59068e-17	8.78808e-17	8.67661e-17	8.29091e-17	7.82614e-17	8.39943e-17	8.0423e-17	7.98752e-17	7.8824e-17	8.03497e-17	8.26232e-17	8.15857e-17	8.40492e-17	8.11122e-17	8.11995e-17	8.1124e-17	8.26775e-17
Figure 5e
Widefield pairwise correlation	0 deg	30 deg	60 deg	90 deg
	1	-0.00962844	-0.299171	-0.865701
	1	0.130817	-0.142444	-0.815728
	1	0.19214	-0.531569	-0.752573
	1	0.337109	-0.455541
	1	0.513264	-0.204013
	1	0.444053	-0.522071
mean	1	0.267959	-0.359135	-0.811334
Bio-FlatScopeNHP pairwise correlation	0 deg	30 deg	60 deg	90 deg
	1	-0.166857	-0.589492	-0.687769
	1	0.00700841	-0.108205	-0.556342
	1	0.0466104	-0.4671	-0.378207
	1	0.175968	-0.247193
	1	-0.0404047	0.0182361
	1	0.354272	-0.470931
mean	1	0.0627662	-0.310781	-0.540773
[truncated: 314 more columns]
