# Supplementary material for: Mesoscopic calcium imaging in a head-unrestrained male non-human primate using a lensless microscope
Source: Nat Commun. 2024 Feb 10;15:1271. doi: 10.1038/s41467-024-45417-6 (PMC10858944; doi:10.1038/s41467-024-45417-6)
Supplement: Supplementary file 4 — Source Data [file 41467_2024_45417_MOESM4_ESM.zip › SourceData/SourceData-FigureS10.xlsx]

## Sheet: Sheet1
Figure S10b
Position 1	0.0027388	0.00250205	0.0112881	0.0158435	0.0153818	0.0144628
Position 2	0.00855437	0.0143177	0.0273758	0.0278381	0.0220318	0.0141569
Position 3	0.019654	0.0305519	0.0387554	0.0339156	0.0190196	0.00815679
Position 4	0.0268484	0.0406482	0.0411005	0.0328919	0.0181854	0.00998507
Position 5	0.0203234	0.024302	0.0228808	0.0151333	0.00487924	0.00285993
Position 6	0.0185711	0.0217813	0.0195258	0.00605346	0.000369456	0.00128867
