# Supplementary material for: Mesoscopic calcium imaging in a head-unrestrained male non-human primate using a lensless microscope
Source: Nat Commun. 2024 Feb 10;15:1271. doi: 10.1038/s41467-024-45417-6 (PMC10858944; doi:10.1038/s41467-024-45417-6)
Supplement: Supplementary file 4 — Source Data [file 41467_2024_45417_MOESM4_ESM.zip › SourceData/SourceData-FigureS11.xlsx]

## Sheet: Sheet1
Figure S11c
Bio-FlatScopeNHP decision variables
VA (0 deg)	0.000982081	0.00104772	0.00138419	0.00147244	0.00121149	0.00120402	0.000998589	0.00145286	0.00107325	0.000872146
VB (90 deg)	-0.000921088	-0.00122105	-0.000750691	-0.000889185	-0.000839458	-0.000406562	-0.00124444	-0.00103644	-0.000715199	5.3625e-05
Figure S11d
Bio-FlatScopeNHP SF (cyc/mm)	0	0.259424	0.518847	0.778271	1.03769	1.29712	1.55654	1.81596	2.07539	2.33481	2.59424	2.85366	3.11308	3.37251	3.63193	3.89135	4.15078	4.4102	4.66962	4.92905	5.18847	5.44789	5.70732	5.96674	6.22617	6.48559	6.74501	7.00444	7.26386	7.52328	7.78271	8.04213	8.30155	8.56098	8.8204	9.07982	9.33925	9.59867	9.8581	10.1175	10.3769	10.6364	10.8958	11.1552	11.4146	11.6741	11.9335	12.1929	12.4523
Bio-FlatScopeNHP 1D amplitude spectrum	5.37554	1	0.435109	0.406417	0.48442	0.491636	0.384425	0.319233	0.310419	0.240912	0.0983828	0.0201026	0.00230078	0.000336861	4.71613e-05	5.33918e-06	7.07002e-07	8.147e-08	8.98926e-09	1.27587e-09	1.57325e-10	1.94349e-11	2.69983e-12	3.55166e-13	4.53142e-14	5.13609e-15	6.59107e-16	1.07092e-16	5.90794e-17	5.76229e-17	6.02563e-17	5.43723e-17	5.81308e-17	6.18149e-17	5.85558e-17	5.89195e-17	5.964e-17	5.85575e-17	6.12272e-17	5.99038e-17	5.36557e-17	5.5145e-17	5.58037e-17	5.61808e-17	5.9564e-17	6.02634e-17	5.97606e-17	5.58298e-17	5.77802e-17
Figure S11e
Bio-FlatScopeNHP pairwise correlation	0 deg	30 deg	60 deg	90 deg
	1	0.2789	-0.2	-0.6072
	1	0.2257	-0.4304	-0.6349
	1	0.0319	-0.4161	-0.6716
	1	0.1844	-0.3713
	1	0.1573	-0.4693
	1	0.0188	-0.3765
mean	1	0.1495	-0.377267	-0.6379
[truncated: 270 more columns]
