# Supplementary material for: Mesoscopic calcium imaging in a head-unrestrained male non-human primate using a lensless microscope
Source: Nat Commun. 2024 Feb 10;15:1271. doi: 10.1038/s41467-024-45417-6 (PMC10858944; doi:10.1038/s41467-024-45417-6)
Supplement: Supplementary file 4 — Source Data [file 41467_2024_45417_MOESM4_ESM.zip › SourceData/SourceData-FigureS13.xlsx]

## Sheet: Sheet1
Figure S13b
xy positions of a fixed small feature
lateral	vertical
X	Y
345	177
345	173
345	175
345	177
344	175
343	173
345	172
344	176
346	177
343	176
346	173
345	178
343	179
346	176
345	176
347	177
345	175
343	177
346	179
345	180
343	177
344	174
343	174
344	175
343	176
345	173
342	177
344	176
343	177
342	177
344	176
347	177
344	175
343	175
345	179
344	175
346	179
344	176
347	175
343	177
346	178
343	176
342	178
343	177
343	177
342	176
343	176
346	180
344	179
345	179
344	174
342	176
346	178
344	177
344	178
345	178
345	179
343	180
345	177
344	174
347	178
346	175
344	176
346	175
345	179
344	175
345	175
344	177
346	174
345	178
342	173
344	175
344	177
342	179
343	179
342	178
342	177
343	177
342	177
343	176
344	177
346	175
343	177
344	176
342	178
344	179
344	177
345	175
342	176
342	174
346	174
342	178
344	176
344	178
345	176
345	176
342	176
346	174
345	176
345	176
346	175
344	173
345	179
344	178
346	178
343	178
342	179
342	178
346	179
346	179
