# Supplementary material for: Mesoscopic calcium imaging in a head-unrestrained male non-human primate using a lensless microscope
Source: Nat Commun. 2024 Feb 10;15:1271. doi: 10.1038/s41467-024-45417-6 (PMC10858944; doi:10.1038/s41467-024-45417-6)
Supplement: Supplementary file 4 — Source Data [file 41467_2024_45417_MOESM4_ESM.zip › SourceData/SourceData-FigureS14.xlsx]

## Sheet: Sheet1
Correlation Coefficients of random maps
0.273217
0.244392
0.287551
0.298964
0.204044
0.347041
0.250006
0.29637
0.214508
0.239541
0.229452
0.140873
0.130903
0.135912
0.218757
0.281491
0.254974
0.242192
0.145751
0.239553
0.184423
0.202722
0.253333
0.393203
0.226267
0.180034
0.173025
0.323164
0.293663
0.209256
0.20265
0.238052
0.311803
0.248471
0.216249
0.369341
0.258569
0.262878
0.253638
0.20385
0.26833
0.283646
0.291653
0.279151
0.204076
0.282411
0.213097
0.272182
0.292182
0.334077
0.220735
0.261479
0.279782
0.321217
0.256407
0.245376
0.279257
0.30296
0.222702
0.199568
0.233995
0.272678
0.293006
0.279154
0.263378
0.25125
0.219064
0.234093
0.315033
0.238056
0.214197
0.318529
0.261413
0.275734
0.240104
0.340463
0.286495
0.228563
0.227037
0.230602
0.369775
0.184213
0.163725
0.397352
0.24725
0.316418
0.351288
0.26704
0.340807
0.31879
0.263032
0.343048
0.180212
0.174181
0.262091
0.261841
0.246758
0.284852
0.155466
0.220416
0.253643
0.379702
0.265055
0.188525
0.344897
0.209927
0.210726
0.283152
0.313957
0.260847
0.238529
0.330025
0.301827
0.274907
0.25469
0.320489
0.236102
0.295709
0.238961
0.321909
0.126208
0.256848
0.205281
0.325025
0.317901
0.2055
0.285301
0.179366
0.21676
0.288501
0.310937
0.200455
0.26865
0.218653
0.349686
0.328068
0.268681
0.401225
0.289395
0.278061
0.29722
0.274356
0.25685
0.31081
0.278941
0.288635
0.126978
0.344165
0.244468
0.210195
0.234481
0.299938
0.24477
0.287194
0.0880959
0.113581
0.353382
0.215696
0.295117
0.231301
0.292346
0.228871
0.265368
0.255162
0.15886
0.234564
0.256517
0.367907
0.285951
0.12704
0.283949
0.270818
0.219454
0.289457
0.277721
0.349228
0.265619
0.236555
0.245752
0.23889
0.296378
0.268108
0.32727
0.326354
0.20935
0.371917
0.248773
0.242103
0.432021
0.242514
0.315848
0.280749
0.156075
0.241129
0.335855
0.188856
0.221163
0.231748
0.29839
0.269836
0.215858
0.22075
0.316317
0.272444
0.169917
0.203751
0.333864
0.243449
0.13284
0.263817
0.267032
0.238837
0.246346
0.250753
0.372168
0.361802
0.236993
0.331675
0.22522
0.239945
0.163914
0.229788
0.2887
0.329793
0.284185
0.321748
0.208293
0.385445
0.209604
0.291763
0.271542
0.282105
0.234532
0.220903
0.400412
0.272716
0.291567
0.199113
0.213583
0.225663
0.220489
0.343042
0.347833
0.308297
0.325127
0.233708
0.170349
0.269138
0.318187
0.246389
0.275102
0.355953
0.302187
0.32032
0.276839
0.291944
0.172921
0.386675
0.137705
0.332895
0.277642
0.148732
0.197608
0.256411
0.237589
0.248758
0.302984
0.186231
0.186597
0.206022
0.242212
0.193734
0.180518
0.284573
0.249186
0.341999
0.213375
0.327061
0.252756
0.248203
0.281992
0.165908
0.27954
0.295808
0.317114
0.172102
0.28465
0.235591
0.34515
0.333947
0.155986
0.365368
0.309224
0.339253
0.231599
0.333477
0.267674
0.264287
0.236974
0.179444
0.24753
0.298064
0.150187
0.30506
0.329262
0.319938
0.282923
0.23466
0.310986
0.193465
0.349479
0.288313
0.290957
0.276046
0.272079
0.254803
0.279173
0.324771
0.188442
0.0822154
0.184233
0.208333
0.264807
0.122272
0.200493
0.387757
0.254634
0.224313
0.243628
0.201531
0.253419
0.0536905
0.22443
0.419847
0.187537
0.264592
0.338551
0.290023
0.267752
0.180129
0.319895
0.100728
0.368179
0.26251
0.220979
0.190181
0.172099
0.294323
0.246755
0.332944
0.24071
0.249826
0.248142
0.216231
0.291384
0.255703
0.268339
0.235415
0.289079
0.274431
0.258182
0.138888
0.227904
0.281334
0.285847
0.200033
0.312771
0.188289
0.317579
0.294259
0.299827
0.32788
0.199312
0.24436
0.20399
0.26088
0.239009
0.312539
0.293432
0.352317
0.295515
0.104803
0.25471
0.239151
0.256604
0.274041
0.222752
0.207383
0.306462
0.147326
0.162761
0.151616
0.249788
0.136641
0.172506
0.476605
0.255962
0.240218
0.24386
0.309846
0.214083
0.257139
0.228018
0.412102
0.0959307
0.217552
0.313325
0.256943
0.166174
0.333268
0.361562
0.180584
0.249249
0.233479
0.25563
0.301427
0.305872
0.27492
0.20375
0.198534
0.269384
0.283855
0.279817
0.314261
0.265701
0.24297
0.188301
0.317836
0.233126
0.282215
0.262653
0.39824
0.383632
0.179826
0.19372
0.340989
0.289717
0.328266
0.226926
0.259776
0.194521
0.20541
0.181254
0.284962
0.305986
0.275942
0.191975
0.219214
0.0457075
0.258661
0.190354
0.277452
0.268277
0.363252
0.289071
0.321064
0.134943
0.305946
0.201587
0.202482
0.276389
0.150135
0.393978
0.241757
0.327252
0.14958
0.193135
0.306049
0.157186
0.29876
0.308319
0.261472
0.273996
0.226779
0.204641
0.212017
0.338032
0.400981
0.394867
0.275678
0.183799
0.198891
0.275124
0.22793
0.160501
0.246609
0.261051
0.216577
0.191277
0.368969
0.394877
0.313792
0.179308
0.216699
0.320807
0.164534
0.242806
0.294007
0.342838
0.331002
0.269191
0.299211
0.210239
0.289382
0.23866
0.343359
0.254875
0.281884
0.347454
0.296704
0.25384
0.231653
0.295228
0.221766
0.212323
0.212686
0.348829
0.282359
0.263295
0.266308
0.194744
0.138189
0.313034
0.226216
0.310257
0.232082
0.263111
0.369963
0.315435
0.291287
0.32177
0.180689
0.220347
0.251476
0.220345
0.205318
0.353517
0.206669
0.265355
0.268534
0.33695
0.301691
0.250091
0.278981
0.255983
0.289297
0.196822
0.274162
0.314288
0.348725
0.181112
0.240826
0.370952
0.334518
0.258905
0.180945
0.27531
0.257984
0.173213
0.197163
0.286461
0.172511
0.201621
0.353804
0.238615
0.196904
0.138954
0.229407
0.21117
0.250431
0.187042
0.266863
0.189984
0.269791
0.255101
0.218304
0.351434
0.279677
0.251124
0.265201
0.176532
0.26749
0.169446
0.288971
0.303407
0.315118
0.150321
0.191326
0.2315
0.304444
0.175938
0.324416
0.247874
0.2529
0.180255
0.203416
0.238081
0.219965
0.320939
0.211965
0.141817
0.258667
0.285145
0.169536
0.12821
0.277348
0.451378
0.240474
0.274683
0.225354
0.285167
0.234817
0.249663
0.0697225
0.262172
0.280298
0.159519
0.333604
0.237923
0.36852
0.282487
0.264721
0.206674
0.172247
0.214567
0.277102
0.247551
0.159974
0.22588
0.405517
0.236551
0.239898
0.235622
0.308061
0.190878
0.321684
0.195239
0.1707
0.356362
0.285088
0.256919
0.210462
0.31579
0.0782743
0.277405
0.226377
0.257613
0.214685
0.250259
0.197152
0.252347
0.226855
0.192494
0.266603
0.205687
0.31099
0.226187
0.131329
0.255016
0.265663
0.244819
0.171564
0.156158
0.131197
0.31986
0.347745
0.252695
0.256252
0.174005
0.268853
0.282412
0.250481
0.254962
0.262316
0.278795
0.31657
0.36751
0.0908227
0.20135
0.255004
0.327228
0.233711
0.349924
0.248373
0.210139
0.294015
0.428625
0.348859
0.206196
0.292302
0.336699
0.223704
0.347705
0.213453
0.216853
0.261625
0.265676
0.277793
0.227878
0.257159
0.182058
0.234714
0.245188
0.198719
0.257484
0.251348
0.320876
0.287113
0.296471
0.261007
0.223449
0.228762
0.261158
0.252767
0.246317
0.300081
0.327031
0.37396
0.351224
0.22058
0.349643
0.21264
0.274178
0.267411
0.272705
0.200981
0.224911
0.162301
0.210549
0.23343
0.274266
0.229774
0.24571
0.35779
0.118865
0.223702
0.295841
0.264304
0.323428
0.157465
0.310417
0.258992
0.304141
0.210892
0.321891
0.238507
0.24094
0.282691
0.333247
0.18918
0.224625
0.301976
0.236748
0.277474
0.314309
0.375115
0.328808
0.359704
0.210403
0.295515
0.24491
0.368594
0.35402
0.347487
0.215455
0.297432
0.256627
0.184766
0.107211
0.24295
0.232523
0.302584
0.0736801
0.253376
0.314186
0.187954
0.250656
0.320702
0.268079
0.230782
0.303989
0.295922
0.224261
0.0979326
0.184915
0.288266
0.161143
0.128859
0.230985
0.322398
0.21206
0.342212
0.343565
0.251356
0.227709
0.196729
0.320973
0.281435
0.150719
0.259891
0.323146
0.349486
0.241507
0.351592
0.314574
0.257408
0.249671
0.309597
0.259919
0.190156
0.353804
0.275009
0.295183
0.252266
0.295641
0.249965
0.299058
0.337964
0.301131
0.231333
0.140612
0.226129
0.361502
0.269878
0.197673
0.297516
0.287016
0.323768
0.250836
0.293161
0.358987
0.292962
0.273968
0.307985
0.255476
0.264374
0.358885
0.30777
0.257474
0.317553
0.290188
0.255239
0.146499
0.30504
0.273272
0.143594
0.145948
0.253936
0.354125
0.160019
0.277816
0.270823
0.216703
0.232662
0.303235
0.27944
0.287288
0.17572
0.412046
0.238639
0.260244
0.29047
0.313238
0.379194
0.199864
0.232589
0.288066
0.37971
0.212089
0.160323
0.239941
0.203005
0.252074
0.276116
0.193542
0.251654
0.323869
0.197021
0.296945
0.305544
0.401105
0.252033
0.275509
0.267705
0.31006
0.173098
0.339904
0.228962
0.286468
0.134976
0.224707
0.282343
0.274939
0.219419
0.259427
0.258686
0.302573
0.196655
0.115011
0.327846
0.327028
0.295495
0.234678
0.274987
0.276853
0.273483
0.197098
0.281578
0.366116
0.144566
0.336329
0.175144
0.303096
0.211433
0.225097
0.212735
0.273518
0.20227
0.263288
0.323325
0.248049
0.22917
0.257356
0.248285
0.345075
0.202971
0.306592
0.299985
0.216278
0.181413
0.302076
0.197747
0.208261
0.357832
0.275276
0.154509
0.301735
0.256521
0.310816
0.277358
0.153707
0.257464
0.328775
0.350947
0.304398
0.323157
0.205568
0.23738
0.181622
0.307259
0.299271
0.365376
0.205488
0.244627
0.141463
0.229225
0.319197
0.435134
0.363074
0.336213
0.219967
0.241736
0.278272
0.162639
0.279997
0.150175
0.150075
0.253601
0.225132
0.355266
0.207071
0.214166
0.252971
0.237463
0.259194
0.384724
0.262037
0.317166
0.236727
0.281444
0.264409
0.194567
0.255536
0.256507
0.201046
0.232978
0.24583
0.161482
0.0603005
0.349227
0.228057
0.304594
0.0837158
0.348163
0.250019
0.187203
0.273993
0.159442
0.340744
0.357619
0.310376
0.231115
0.115191
0.280922
0.303802
0.131655
0.234171
0.162701
0.265715
0.259918
0.331894
0.197555
0.245641
0.366401
0.260708
0.273267
0.16979
0.264562
0.347372
0.276476
0.236692
0.195838
0.290014
0.311939
0.335055
0.314058
0.302355
0.316221
0.161388
0.172156
0.188055
0.295148
0.333859
0.347983
0.210164
0.178803
0.191136
0.234502
0.204363
0.107786
0.215384
0.302619
0.190771
0.243855
0.177726
0.24956
0.212869
0.306232
0.339413
0.234749
0.23821
0.206153
0.303984
0.237663
0.388391
0.154325
0.286926
0.102354
0.176539
0.247888
0.276257
0.352671
0.252014
0.169808
0.3017
0.325377
0.342138
0.20017
0.227782
0.36284
0.286888
0.196463
0.249125
0.213234
0.304595
0.351519
0.26402
0.204572
0.267584
0.268072
0.186888
0.201139
0.417676
0.195299
0.244092
0.417945
0.362498
0.265387
0.197656
0.253736
0.239558
0.189784
0.274474
0.328613
-0.0169137
0.234773
0.360696
0.204285
0.326152
0.129062
0.143239
0.28056
0.243021
0.282258
0.320418
0.201785
0.13704
0.323475
0.247173
0.163282
0.284426
0.340923
0.367997
0.29411
0.304393
0.129966
0.262332
0.281112
0.249277
0.219816
0.383021
0.306467
0.235482
0.275184
0.192299
0.235138
0.302525
0.236493
0.142877
0.16847
0.124747
0.15214
0.418269
0.124131
0.213116
0.280386
0.222593
0.257137
0.216349
0.276651
0.228636
0.308543
0.220886
0.243235
0.205007
0.189462
0.418199
0.287763
0.190978
0.260237
0.348486
0.0445855
0.178685
0.251976
0.261656
0.181857
0.226554
0.305274
0.160655
0.280666
0.268312
0.270916
0.199869
0.241338
0.30669
0.265977
0.313987
0.171488
0.31626
0.204582
0.29734
0.213046
0.286812
0.166352
0.159267
0.24903
0.251615
0.203847
0.135132
0.28072
0.321096
0.197025
0.23115
0.166587
0.268574
0.212275
0.295977
0.250512
0.297298
0.282113
0.300566
0.22162
0.257604
0.180061
0.0885371
0.314598
0.294444
0.242075
0.229083
0.342013
0.17437
0.240315
0.257844
0.151747
0.159309
0.288988
0.251332
0.240788
0.215061
0.31734
0.159379
0.205262
0.183424
0.223089
0.277349
0.254916
0.225889
0.202789
0.262646
0.304826
0.338448
0.156088
0.260146
0.149765
0.26991
0.293432
0.217643
0.247492
0.206853
0.170519
0.362258
0.197121
0.235953
0.303659
0.286947
0.349624
0.304626
0.284037
0.257781
0.259897
0.0780656
0.306516
0.243342
0.217157
0.221901
0.343559
0.176285
0.203607
0.113419
0.23308
0.144291
0.394478
0.313852
0.323885
0.224266
0.25556
0.170034
0.390222
0.262724
0.244588
0.0806813
0.24162
0.299257
0.146633
0.236791
0.229269
0.275807
0.164936
0.213043
0.187265
0.276556
0.255104
0.266858
0.111649
0.231351
0.215895
0.321925
0.311377
0.280699
0.254813
0.216765
0.280838
0.273803
0.19317
0.319066
0.328441
0.269884
0.369297
0.283253
0.245424
0.210825
0.174878
0.307306
0.216375
0.154391
0.220037
0.191804
0.221613
0.206471
0.241226
0.173959
0.247619
0.139893
0.228427
0.235015
0.227226
0.2542
0.210086
0.233466
0.200041
0.209223
0.318427
0.24467
0.288404
0.218046
0.232533
0.217452
0.173237
0.167516
0.212139
0.23054
0.263375
0.276207
0.222422
0.288113
0.223705
0.205167
0.252625
0.256584
0.18216
0.262132
0.21105
0.321497
0.346579
0.222369
0.311135
0.245882
0.181066
0.284382
0.36797
0.22058
0.345677
0.212694
0.230209
0.312361
0.272608
0.135852
0.265619
0.219726
0.244293
0.244916
0.284309
0.23214
0.261633
0.181395
0.303313
0.240182
0.305826
0.295906
0.221255
0.204089
0.194689
0.0940474
0.309948
0.297683
0.231294
0.276711
0.255462
0.310457
0.215563
0.255499
0.265623
0.302381
0.247535
0.295253
0.244624
0.290275
0.287278
0.176966
0.352471
0.316205
0.389114
0.214774
0.285108
0.291759
0.270429
0.180782
0.297686
0.311973
0.290271
0.270405
0.216836
0.195793
0.281799
0.197275
0.279189
0.265733
0.282082
0.113847
0.318713
0.282979
0.316084
0.228597
0.239012
0.246576
0.324718
0.230155
0.244925
0.151209
0.234401
0.283624
0.223862
0.228129
0.319976
0.275393
0.167359
0.173014
0.199348
0.29449
0.292243
0.23317
0.140508
0.275987
0.14054
0.23241
0.286641
0.315183
0.30282
0.159622
0.169793
0.290983
0.343021
0.24177
0.110251
0.256861
0.196218
0.201723
0.283765
0.435882
0.272199
0.421855
0.285722
0.285743
0.105694
0.20899
0.31187
0.208387
0.355853
0.256553
0.288336
0.161733
0.248257
0.392129
0.289591
0.260654
0.252647
0.228672
0.23883
0.306377
0.292597
0.27778
0.263864
0.174374
0.201011
0.19573
0.225008
0.293988
0.233616
0.241827
0.262945
0.283295
0.193566
0.22726
0.201304
0.381055
0.229652
0.273914
0.219702
0.241486
0.246592
0.282774
0.345899
0.242661
0.32095
0.142237
0.208616
0.200396
0.280947
0.213757
0.324791
0.318927
0.218458
0.204808
0.272503
0.30525
0.173638
0.278028
0.249007
0.263524
0.242215
