# Supplementary material for: Mesoscopic calcium imaging in a head-unrestrained male non-human primate using a lensless microscope
Source: Nat Commun. 2024 Feb 10;15:1271. doi: 10.1038/s41467-024-45417-6 (PMC10858944; doi:10.1038/s41467-024-45417-6)
Supplement: Supplementary file 4 — Source Data [file 41467_2024_45417_MOESM4_ESM.zip › SourceData/SourceData-FigureS15.xlsx]

## Sheet: Sheet1
Figure S15a
dF/F of blank trials
trial 1	-0.00022244	0.00022244	-0.00732781	-0.012464	-0.0113393	-0.00618459	-0.00114292	0.00640659	0.0103389	0.00748617	0.0023649	-0.00120971	0.000450985	0.0099723	0.0235391	0.0230504	0.0192875	0.0207829	0.0196585	0.0127166	0.0147004	0.0176874	0.0207871	0.0295424
trial 2	4.10009e-05	-4.10009e-05	-0.00154779	-0.00467477	-0.00822019	-0.00459058	-0.0017564	0.00202169	0.0102669	0.0133917	0.00909073	0.00118068	0.00239199	0.0137877	0.0160473	0.0174154	0.027347	0.0323786	0.0282153	0.0231994	0.0224366	0.0215477	0.0203731	0.0239196
trial 3	-0.00229651	0.00229651	-0.00257984	-0.00596998	-0.00823278	-0.00991705	-0.0130227	-0.00936794	-0.00128502	0.00213826	-0.00415473	-0.00721598	-0.00465092	-0.00331712	-0.00136072	0.000967232	-0.000766744	-0.00155544	-0.0040256	-0.00928421	-0.0107164	-0.00388842	0.00370466	0.00643699
trial 4	-0.00400586	0.00400586	-0.00191927	-0.0125273	-0.0158998	-0.0120219	-0.0038824	0.00301777	0.00569934	0.00728917	0.00322555	0.00443377	0.00572967	0.00380232	0.00299588	0.00603698	0.0110068	0.0186931	0.0196861	0.0152513	0.015106	0.0155891	0.0219283	0.0283531
trial 5	-0.00139932	0.00139932	-0.00036868	-0.00582989	-0.0061543	-0.00235341	0.00178853	0.00839869	0.0173112	0.018437	0.010952	0.0138241	0.0171584	0.0227207	0.0261278	0.0313238	0.0355072	0.0320245	0.0268056	0.022932	0.0217902	0.0238504	0.0330835	0.0350846
trial 6	0.000836731	-0.000836731	-0.00775744	-0.00942071	-0.00520516	-0.00438001	-0.00232806	-0.000558319	0.00598625	0.0117399	0.0060664	-0.000868147	-0.000175586	0.00748074	0.0151424	0.0183054	0.0260613	0.0249322	0.0149511	0.00997167	0.0112828	0.0175713	0.0251698	0.0319032
trial 7	-0.00380238	0.00380238	-2.95872e-05	-0.00604927	-0.00186285	-0.00176607	-0.00278006	0.00273921	0.0039788	0.00316124	-0.00373715	-0.0101295	-0.0120441	-0.0101302	-0.00857687	-0.00728655	-0.00668145	-0.00288251	-0.00258316	-0.00251356	-0.00216313	-0.00126399	-0.00185315	0.00304847
trial 8	-0.000907927	0.000907927	-0.00490545	-0.00798232	-0.010897	-0.00961559	-0.00242993	0.000953925	-0.000556281	0.00340129	0.00431973	-0.00556513	-0.0114215	-0.00967963	-0.00550232	0.000953441	0.00479127	0.00583004	0.00116529	-0.00280856	-0.00273634	0.00938941	0.00877538	0.0107632
trial 9	-0.00330227	0.00330227	-0.00475867	-0.0124213	-0.0142317	-0.0126581	-0.0115108	-0.00804821	0.000347187	0.00312166	-0.000139164	-0.00171474	-0.00535121	-4.48635e-05	0.00784199	0.0103042	0.0136008	0.0181189	0.0198943	0.0114083	0.00485415	0.00457788	0.00707113	0.0102597
trial 10	-0.000914522	0.000914522	-0.00489683	-0.00768859	-0.0101312	-0.0128748	-0.0112384	-0.00279499	0.00880489	0.0130179	0.00922816	0.00527455	0.00246915	0.00571217	0.0113576	0.0118691	0.017746	0.0222824	0.0199705	0.0161951	0.0229536	0.0272094	0.0265307	0.0327303
Figure S15b
dF/F before heartbeat correction
trial 1	-0.000990932	0.000990932	-0.00229655	-0.00495136	-0.00134773	0.0298558	0.0499663	0.0605682	0.0622576	0.056422	0.067078	0.0751985	0.0803701	0.0759071	0.0643384	0.0820737	0.0972115	0.0954724	0.0850493	0.0674943	0.0746334	0.0864529	0.0855914	0.0823863
trial 2	-0.00113964	0.00113964	-0.00457172	-0.00874662	-0.00529818	0.0208137	0.0386094	0.051573	0.052974	0.0455897	0.0588903	0.0659198	0.0642115	0.0577832	0.0475583	0.0650859	0.0817277	0.0844169	0.0783321	0.0595882	0.0703077	0.0849111	0.0811857	0.0746208
trial 3	-0.00345083	0.00345083	0.000313002	-0.00481926	-0.00194464	0.028792	0.0456914	0.0562118	0.059329	0.053943	0.0622624	0.0693987	0.0699484	0.0614186	0.0473553	0.061964	0.0791229	0.0800182	0.0749514	0.0592595	0.0695498	0.0786286	0.0786466	0.073924
trial 4	-0.00208976	0.00208976	-0.00480769	-0.00611547	-0.00370181	0.0152974	0.0373423	0.0498489	0.0494349	0.0422495	0.0498404	0.0588233	0.0561916	0.0492432	0.0410509	0.0591135	0.074686	0.0771876	0.0674462	0.051373	0.0626436	0.0823578	0.0846502	0.079801
trial 5	0.000220547	-0.000220547	-0.00808976	-0.00855271	-0.0053216	0.0187884	0.040717	0.0552302	0.0566895	0.0482163	0.0608793	0.0693055	0.0652866	0.0599831	0.0522144	0.0663189	0.085386	0.0975838	0.0825495	0.0631437	0.0772017	0.0922714	0.0915743	0.0863921
trial 6	-0.00200269	0.00200269	-0.0056955	-0.00733864	-0.000448655	0.0240054	0.0456219	0.0563509	0.0560716	0.0507515	0.0634231	0.0710026	0.0672766	0.0634963	0.0528577	0.0660918	0.0856943	0.0958978	0.085678	0.0645524	0.0788145	0.0921924	0.0847748	0.0772312
trial 7	-0.00324539	0.00324539	-0.00200161	-0.00768285	-0.00529753	0.0208664	0.0413873	0.0541688	0.0582057	0.0463939	0.0525029	0.0640195	0.0689151	0.0651081	0.0565617	0.0781457	0.0974563	0.0867323	0.0747409	0.0631578	0.0812751	0.09652	0.0967032	0.0936603
trial 8	0.0010262	-0.0010262	-0.00727425	-0.00900491	-0.00852784	0.0191244	0.0402153	0.045849	0.0450929	0.0405554	0.0522169	0.0584399	0.0597021	0.0573121	0.0465467	0.0650526	0.0841273	0.0834697	0.0728639	0.0529282	0.0652855	0.0756817	0.0727715	0.0688031
trial 9	-0.000187242	0.000187242	-0.00719554	-0.0116467	-0.00964592	0.0182092	0.0365951	0.0448364	0.0453206	0.0402756	0.0520909	0.0594009	0.0574335	0.0548749	0.0472552	0.0651836	0.0829194	0.0870159	0.0766763	0.057967	0.0754579	0.0898879	0.086263	0.082076
trial 10	-0.00356403	0.00356403	-0.00566209	-0.0148542	-0.0120298	0.0191945	0.0360579	0.043499	0.0442152	0.0353583	0.0458075	0.0534047	0.0458919	0.0371966	0.0299627	0.0517869	0.0673485	0.0678771	0.0670611	0.0470361	0.0514273	0.0625263	0.0615022	0.0535957
Figure S15c
dF/F after heartbeat correction
trial 1	0.000618055	-0.000618055	0.00138054	0.0036862	0.00803738	0.03763	0.0548843	0.0602785	0.0559962	0.04788	0.0632123	0.0753319	0.080859	0.071685	0.0552785	0.0704407	0.0819796	0.0779309	0.070259	0.057467	0.0645502	0.0728461	0.0686229	0.0606946
trial 2	0.000469351	-0.000469351	-0.000894629	-0.000109061	0.00408692	0.0285879	0.0435274	0.0512833	0.0467127	0.0370478	0.0550247	0.0660532	0.0647004	0.0535611	0.0384984	0.0534529	0.0664958	0.0668754	0.0635418	0.0495609	0.0602246	0.0713043	0.0642172	0.0529292
trial 3	-0.00184184	0.00184184	0.00399009	0.00381829	0.00744046	0.0365662	0.0506094	0.0559221	0.0530677	0.0454011	0.0583968	0.069532	0.0704373	0.0571965	0.0382954	0.050331	0.0638911	0.0624767	0.0601611	0.0492322	0.0594667	0.0650218	0.0616781	0.0522323
trial 4	-0.00048077	0.00048077	-0.00113061	0.00252208	0.00568329	0.0230716	0.0422603	0.0495593	0.0431735	0.0337076	0.0459748	0.0589566	0.0566805	0.0450211	0.0319911	0.0474805	0.0594542	0.0596461	0.0526559	0.0413457	0.0525604	0.068751	0.0676817	0.0581093
trial 5	0.00182953	-0.00182953	-0.00441267	8.48412e-05	0.0040635	0.0265626	0.045635	0.0549405	0.0504282	0.0396743	0.0570137	0.0694388	0.0657755	0.055761	0.0431545	0.0546859	0.0701542	0.0800423	0.0677592	0.0531163	0.0671186	0.0786646	0.0746058	0.0647005
trial 6	-0.000393706	0.000393706	-0.00201842	0.00129892	0.00893645	0.0317795	0.0505399	0.0560612	0.0498103	0.0422096	0.0595574	0.071136	0.0677656	0.0592742	0.0437978	0.0544588	0.0704624	0.0783563	0.0708877	0.054525	0.0687313	0.0785856	0.0678063	0.0555396
trial 7	-0.0016364	0.0016364	0.00167548	0.000954702	0.00408757	0.0286406	0.0463053	0.0538791	0.0519444	0.037852	0.0486373	0.0641528	0.069404	0.060886	0.0475018	0.0665128	0.0822245	0.0691908	0.0599506	0.0531305	0.0711919	0.0829132	0.0797347	0.0719687
trial 8	0.00263518	-0.00263518	-0.00359716	-0.000367353	0.000857261	0.0268986	0.0451333	0.0455593	0.0388316	0.0320134	0.0483512	0.0585733	0.060191	0.05309	0.0374868	0.0534196	0.0688954	0.0659281	0.0580736	0.0429009	0.0552023	0.0620749	0.055803	0.0471115
trial 9	0.00142174	-0.00142174	-0.00351845	-0.00300912	-0.000260819	0.0259834	0.0415131	0.0445467	0.0390592	0.0317337	0.0482253	0.0595342	0.0579224	0.0506528	0.0381954	0.0535506	0.0676875	0.0694744	0.0618859	0.0479397	0.0653748	0.0762811	0.0692945	0.0603844
trial 10	-0.00195504	0.00195504	-0.00198501	-0.00621664	-0.00264469	0.0269687	0.0409759	0.0432093	0.0379539	0.0268164	0.0419418	0.0535381	0.0463808	0.0329746	0.0209028	0.0401539	0.0521167	0.0503356	0.0522708	0.0370088	0.0413441	0.0489194	0.0445336	0.0319041
